# Supplementary material for: Scaling Pharmacodynamics from Rats to Humans to Support Erythropoietin and Romiplostim Combination Therapy to Treat Erythropoietin-Resistant Anemia
Source: Pharmaceutics. 2023 Jan 19;15(2):344. doi: 10.3390/pharmaceutics15020344 (PMC9962863; doi:10.3390/pharmaceutics15020344)
Supplement: Supplementary file 1 [file pharmaceutics-15-00344-s001.zip]

Archive with 1 entries (1 files):
- pharmaceutics-2079045-supplementary.pdf
